# Supplementary material for: Effects of Cryotherapy and Thermotherapy Using an E-TEET on Pain, Stress, and Satisfaction Among Patients and Healthcare Providers During Intravenous Catheterization: A Randomized Controlled Trial
Source: Nurs Rep. 2026 Jan 7;16(1):17. doi: 10.3390/nursrep16010017 (PMC12844899; doi:10.3390/nursrep16010017)
Supplement: Supplementary file 1 [file nursrep-16-00017-s001.zip]

Archive with 2 entries (2 files):
- supplement 1(fianl).pdf
- supplement 2(fianl).pdf
